# Supplementary material for: Are Solid Particles Ready for Prime-Time Proteomics?
Source: Anal Chem. 2025 Aug 20;97(34):18681–8. doi: 10.1021/acs.analchem.5c03073 (PMC12409696; doi:10.1021/acs.analchem.5c03073)
Supplement: Supplementary file 2 [file ac5c03073_si_002.xlsx]

## Sheet: Flow_rate_Press_evaluation
Average FWHM and peak intensity of seven peptides from a 10 fmol bovine serum albumin/α-casein tryptic digest, separated using a 15-minute gradient at varying flow rates on 150 µm i.d. × 25 cm ODSIIIE and 15 cm SOLAD. The ODSIIIE column was maintained at 40 °C during LC-MS/MS analyses, while the SOLAD column was set to 50 °C. Mean FWHM values and standard deviations (SD) from three independent LC…
	FWHM ODSIIIE (150 µm i.d. x 25 cm L) / 15-min gradient
	50 nL/min			100 nL/min			150 nL/min			200 nL/min			250 nL/min			300 nL/min			350 nL/min			400 nL/min			450 nL/min*			500 nL/min*				Average peak Intensity ODSIIIE (150 µm i.d. x 25 cm L)
m/z	Mean	SD	N	Mean	SD	N	Mean	SD	N	Mean	SD	N	Mean	SD	N	Mean	SD	N	Mean	SD	N	Mean	SD	N	Mean	SD	N	Mean	SD	N		m/z	50 nL/min	100 nL/min	150 nL/min	200 nL/min	250 nL/min	300 nL/min	350 nL/min	400 nL/min	450 nL/min	500 nL/min
722.33	3.74	0.2498	3	2.42	0.227156	3	2.38	0.840714	3	1.82	0.764461	3	2.72	0.3995	3	2.44	0.902663	3	2.32	0.330454	3	2.2	0.1249	3	1.58	0.450333	3	1.7	0.183303	3		722.33	104000000	810000000	4.76667e+08	5.13333e+08	3.16667e+08	387000000	2.70333e+08	2.42667e+08	102500000	119800000
653.36	3.26	1.06038	3	2.7	0.590931	3	2	0.588897	3	2.18	0.150997	3	2.18	0.1249	3	2.22	0.06	3	2.14	0.0916515	3	2.46	0.18	3	2.76	0.207846	3	3.12	0.476235	3		653.36	260000000	9.16667e+08	8.46667e+08	6.86667e+08	6.13333e+08	6.19667e+08	645000000	578000000	3.54667e+08	3.22333e+08
547.32	2.88	0.31749	3	3.18	0.31749	3	2.76	0.216333	3	2.36	0.150997	3	2.3	0.242487	3	2.22	0.18	3	2.46	0.216333	3	2.52	0.158745	3	2.92	0.0916515	3	2.96	0.242487	3		547.32	50000000	1.66667e+08	1.36667e+08	1.43333e+08	140000000	1.59333e+08	123000000	1.23333e+08	62800000	6.85667e+07
582.32	4.14	0.572364	3	2.44	0.60696	3	1.72	0.74054	3	2.58	0.364966	3	2.48	0.330454	3	2.2	0.183303	3	2.4	0.103923	3	2.4	0.158745	3	3.26	0.658179	3	3.16	0.458258	3		582.32	2.23333e+08	860000000	6.43333e+08	4.93333e+08	5.33333e+08	5.09667e+08	5.26667e+08	5.46667e+08	2.47333e+08	2.79667e+08
954.464	2.74	0.210713	3	2.38	0.361663	3	2.1	0.727461	3	1.88	0.7502	3	2.32	0.510294	3	2.74	0.173205	3	2.32	0.4996	3	1.98	0.393446	3	2.12	0.0916515	3	1.58	0.408412	3		954.464	25100000	5.13333e+07	3.73333e+07	2.33333e+07	21000000	3.56333e+07	2.10333e+07	25400000	40300000	4.91333e+07
700.35	2.86	0.517301	3	3.1	0.669029	3	2.56	0.537773	3	2.96	0.341174	3	2.9	0.227156	3	2.66	0.1249	3	2.24	0.034641	3	2.12	0.0916515	3	2.42	0.2498	3	3.08	0.3995	3		700.35	87000000	2.43333e+08	2.43333e+08	1.73333e+08	1.53333e+08	160000000	2.12667e+08	219000000	1.29333e+08	1.07167e+08
692.87	3.64	1.16086	3	3.52	1.04843	3	2.66	0.74054	3	2.3	0.934024	3	2.64	0.06	3	2.24	0.466047	3	2.28	0.274955	3	2.44	0.242487	3	2.88	0.3	3	3.52	0.390384	3		692.87	450000000	8.93333e+08	1050000000	1160000000	8.63333e+08	1186000000	1.23333e+09	8.27667e+08	4.93667e+08	4.25667e+08
Average (sec)	3.32286			2.82			2.31143			2.29714			2.50571			2.38857			2.30857			2.30286			2.56286			2.73143				Sum	1.19943e+09	3.94133e+09	3434000000	3.19333e+09	2.641e+09	3057300000	3.03203e+09	2.56273e+09	1430600000	1.37233e+09
Pc	160.531			188.979			230.339			231.765			212.556			222.932			230.623			231.192			207.839			195.074
P (bar)	106			192			277			358			444			529			618			705			682			757
	FWHM SOLAD (150 µm i.d. x 15 cm L) / 15-min gradient
	50 nL/min			100 nL/min			150 nL/min			200 nL/min			250 nL/min			300 nL/min			350 nL/min			400 nL/min*			450 nL/min			500 nL/min				Average peak Intensity SOLAD (150 µm i.d. x 15 cm L) / 15-min gradient
m/z	Mean	SD	N	Mean	SD	N	Mean	SD	N	Mean	SD	N	Mean	SD	N	Mean	SD	N	Mean	SD	N	Mean	SD	N	Mean	SD	N	Mean	SD	N		m/z	50 nL/min	100 nL/min	150 nL/min	200 nL/min	250 nL/min	300 nL/min	350 nL/min	400 nL/min	450 nL/min	500 nL/min
722.33	4.02	0.63498	3	3.52	0.570263	3	3.54	0.751798	3	3.92	0.138564	3	2.98	0.591946	3	3.2	0.138564	3	2.74	0.307896	3	2.78	0.710774	3								722.33	1.09233e+08	1.36667e+08	1.64333e+08	1.48333e+08	1.75667e+08	1.75333e+08	2.01667e+08	1.10667e+08
653.36	4.22	1.04326	3	3.84	0.45299	3	3.64	0.069282	3	3.06	0.786893	3	3.66	0.261534	3	3.04	0.210713	3	3.36	0.3	3	2.5	0.227156	3								653.36	384000000	5.50333e+08	442000000	4.92333e+08	361000000	3.94333e+08	3.94333e+08	480000000
547.32	4.3	0.283549	3	4.52	0.330454	3	3.74	1.06715	3	3.64	0.150997	3	3.42	0.393446	3	3.18	0.18	3	3.34	0.301993	3	3.2	0.570263	3								547.32	8.20667e+07	130000000	1.04567e+08	9.17667e+07	8.64333e+07	80700000	80000000	66000000
582.32	4.42	1.2154	3	5.04	0.12	3	4.22	0.366606	3	3.58	0.660908	3	3.1	0.150997	3	2.92	0.510294	3	3.48	0.207846	3	3.06	0.158745	3								582.32	4.51667e+08	581000000	410000000	4.41333e+08	4.28667e+08	406000000	323000000	3.02333e+08
954.464	3.72	1.10145	3	4.98	0.468615	3	3.44	0.7502	3	3.68	0.9531	3	3.24	0.432666	3	3.74	0.341174	3	2.68	0.192873	3	1.8	0.12	3								954.464	5.44333e+07	1.59333e+07	3.42667e+07	2.68333e+07	2.53667e+07	1.75667e+07	2.37667e+07	3.25667e+07
700.35	4.14	0.883855	3	4.2	1.18034	3	3.36	0.261534	3	3.96	0.158745	3	4.56	0.3	3	3.14	0.510294	3	2.9	0.341174	3	2.94	0.998599	3								700.35	1.19033e+07	2.49667e+07	2.69333e+07	1.61933e+07	1.15867e+07	1.70433e+07	16800000	5.07667e+06
692.87	4.86	0.572364	3	5.74	0.242487	3	4.48	0.773822	3	4.2	0.12	3	3.5	0.227156	3	3.32	0.183303	3	3.72	0.158745	3	3.88	0.3995	3								692.87	438000000	830000000	7.84333e+08	6.78333e+08	7.43333e+08	7.43667e+08	6.19333e+08	5.08667e+08
Average (sec)	4.24			4.54857			3.77429			3.72			3.49429			3.22			3.17429			2.88										Sum	1.5313e+09	2268900000	1.96643e+09	1.89513e+09	1.83205e+09	1.83464e+09	1.6589e+09	1.50531e+09
Pc	126.024			117.542			141.45			143.5			152.705			165.627			167.998			185.062
P (bar)	110			205			304			401			504			601			698			704
Notes: Due to system pressure limits of the Ultimate LC, 400 nL/min was the maximum flow rate tested for SOLAD column
* Columns were maintained at 75 °C during LC-MS/MS analyses.

## Sheet: Temperature_evaluation
FWHM and peak intensity of seven peptides from a 10 fmol bovine serum albumin/α-casein tryptic digest, separated using a 15-minute gradient, across varying column temperatures using 150 µm i.d. × 25 cm ODSIIIE and 15 cm SOLAD columns. Peak capacity (Pc) values were calculated according to Kovalchuk et al. (2019). LC: Ultimate 3000 RSLCnano. MS: Q Exactive.
FWHM ODSIIIE (150 µm i.d. x 25 cm L)							Peak Intensity ODSIIIE (150 µm i.d. x 25 cm L)
m/z	30 °C	40 °C	50 °C	60 °C	70 °C		m/z	30 °C	40 °C	50 °C	60 °C	70 °C
722.33	1.92	2.28	1.86	1.8	2.04		722.33	598000000	413000000	356000000	340000000	245000000
653.36	2.1	2.4	2.22	2.1	2.7		653.36	902000000	637000000	620000000	701000000	507000000
547.32	2.88	2.4	2.88	2.4	2.28		547.32	181000000	140000000	116000000	125000000	90200000
582.32	2.16	2.4	2.7	2.94	2.4		582.32	664000000	643000000	474000000	449000000	429000000
954.464	2.82	1.5	1.92	1.98	1.56		954.464	13800000	34100000	38700000	33300000	48000000
700.35	2.16	2.1	2.64	2.58	3.12		700.35	273000000	315000000	271000000	224000000	151000000
692.87	3.24	3.06	2.76	2.46	2.76		692.87	1410000000	1040000000	948000000	876000000	773000000
Average (sec)	2.46857	2.30571	2.42571	2.32286	2.40857
Pc	215.74	230.907	219.534	229.21	221.089
FWHM SOLAD (150 µm i.d. x 15 cm L)							Peak Intensity SOLAD (150 µm i.d. x 15 cm L)
m/z	30 °C	40 °C	50 °C	60 °C	70 °C		m/z	30 °C	40 °C	50 °C	60 °C	70 °C
722.33	5.04	3.66	3.9	4.08	4.02		722.33	261000000	263000000	208000000	167000000	103000000
653.36	3.78	3.84	3.78	3.06	3.18		653.36	391000000	369000000	446000000	437000000	448000000
547.32	5.1	3	3.48	4.8	3		547.32	89000000	122000000	93800000	77600000	97500000
582.32	4.74	3.48	2.82	4.14	3.42		582.32	404000000	398000000	531000000	382000000	391000000
954.464	6	4.08	3.18	4.08	3.06		954.464	13200000	15500000	11700000	14000000	15000000
700.35	3.66	4.08	4.38	4.62	3.6		700.35	117000000	227000000	224000000	170000000	197000000
692.87	3.78	5.4	4.56	3.72	6		692.87	918000000	993000000	1110000000	846000000	662000000
Average (sec)	4.58571	3.93429	3.72857	4.07143	3.75429
Pc	116.598	135.739	143.172	131.2	142.199
