# Supplementary material for: Are Solid Particles Ready for Prime-Time Proteomics?
Source: Anal Chem. 2025 Aug 20;97(34):18681–8. doi: 10.1021/acs.analchem.5c03073 (PMC12409696; doi:10.1021/acs.analchem.5c03073)
Supplement: Supplementary file 3 [file ac5c03073_si_003.xlsx]

## Sheet: FWHM short col Z120 Z80
Average FWHM and peptide intensity of seven peptides from a 10 fmol bovine serum albumin/α-casein digest separated on NPP, FPP, and SPP columns using Whisper Zoom 120 and Zoom 80 methods. Mean FWHM values and standard deviations (SD) from three independent LC-MS/MS analyses are presented. Statistical significance was assessed using one-way ANOVA followed by Tukey’s multiple comparisons test. Aste…
FWHM Zoom 120																													Average peak Intensity Zoom 120							ANOVA Z120
	ODSIIIE_01			ODSIIIE_02			ODSIIIE_03			SOLAD_01			SOLAD_02			SOLAD_03			Luna_01			Reprosil_01			Kinetex_01				m/z	ODSIIIE	SOLAD	Luna	Reprosil	Kinetex		Tukey's multiple comparisons test	Mean Diff.	95.00% CI of diff.	Below threshold?	Summary	Adjusted P Value
m/z	Mean	SD	N	Mean	SD	N	Mean	SD	N	Mean	SD	N	Mean	SD	N	Mean	SD	N	Mean	SD	N	Mean	SD	N	Mean	SD	N		722.33	3.52667e+08	5.55333e+08	2.36667e+08	7.53667e+08	178000000		ODSIII vs. Solad	0.107	-0.1120 to 0.3260	No	ns	0.5246
722.33	2.62	0.442267	3	2.22	0.12	3	2.42	0.307896	3	1.74	0.216333	3	2.1	0.158745	3	1.74	0.06	3	2.1	0.274955	3	2.08	0.034641	3	2.82	0.103923	3		653.36	8.81556e+08	672000000	337000000	6.04333e+08	208000000		ODSIII vs. Luna	-0.056	-0.2750 to 0.1630	No	ns	0.9114
653.36	1.66	0.1249	3	1.56	0.06	3	1.88	0.408412	3	1.78	0.295973	3	1.68	0.334066	3	1.76	0.034641	3	2.24	0.173205	3	2.3	0.069282	3	2.84	0.069282	3		547.32	1.57767e+08	1.55622e+08	9.48333e+07	192000000	4.47667e+07		ODSIII vs. Reprosil	-0.2903	-0.5093 to -0.07132	Yes	**	0.0096
547.32	2.48	0.0916515	3	2.58	0.18	3	2.16	0.261534	3	2.14	0.150997	3	1.96	0.361663	3	2.34	0.158745	3	2.14	0.307896	3	2.38	0.173205	3	3.44	0.2498	3		582.32	1.32133e+09	1.01811e+09	530000000	8.17333e+08	3.01333e+08		ODSIII vs. Kinetex	-0.7563	-0.9753 to -0.5373	Yes	****	<0.0001
582.32	1.84	0.1249	3	1.68	0.158745	3	1.34	0.173205	3	1.96	0.210713	3	1.82	0.466047	3	1.86	0.334066	3	2.22	0.31749	3	2.34	0.24	3	3.22	0.2498	3		954.464	5.10444e+07	3.78711e+07	1.18333e+07	40700000	7.14667e+06		Solad vs. Luna	-0.163	-0.3820 to 0.05602	No	ns	0.1791
954.46	1.48	0.301993	3	1.5	0.06	3	1.2	0.3	3	1.84	0.1249	3	2.14	0.408412	3	1.78	0.544426	3	2.16	0.261534	3	2.36	0.138564	3	2.72	0.488672	3		700.35	9.06667e+08	7.29778e+08	713000000	4.84667e+08	478000000		Solad vs. Reprosil	-0.3973	-0.6163 to -0.1783	Yes	**	0.001
700.35	1.68	0.18	3	1.48	0.138564	3	1.54	0.295973	3	0.84	0.06	3	1.32	0.364966	3	0.76	0.0916515	3	1	0.227156	3	1.7	0.488672	3	1.42	0.034641	3		692.87	1.80222e+09	1248000000	1.96333e+09	1.09633e+09	1.20767e+09		Solad vs. Kinetex	-0.8633	-1.082 to -0.6443	Yes	****	<0.0001
692.87	1.42	0.242487	3	1.1	0.277128	3	1.06	0.277128	3	0.98	0.138564	3	0.98	0.0916515	3	0.98	0.295973	3	0.78	0	3	1.12	0.069282	3	1.08	0.12	3		Sum	5.47326e+09	4.41672e+09	3.88667e+09	3.98903e+09	2.42491e+09		Luna vs. Reprosil	-0.2343	-0.4533 to -0.01532	Yes	*	0.035
Average FWHM (sec)	1.88286			1.73143			1.65714			1.61143			1.71429			1.60286			1.80571			2.04			2.50571											Luna vs. Kinetex	-0.7003	-0.9193 to -0.4813	Yes	****	<0.0001
Average replicates(sec)	1.75714									1.64286									1.80571			2.04			2.50571											Reprosil vs. Kinetex	-0.466	-0.6850 to -0.2470	Yes	***	0.0003
Average Pc	208.156									222.566									202.583			179.432			146.269
FWHM Zoom 80																													Average peak Intensity Zoom 80							ANOVA Z80
	ODSIIIE_01			ODSIIIE_02			ODSIIIE_03			SOLAD_01			SOLAD_02			SOLAD_03			Luna_01			Reprosil_01			Kinetex_01				m/z	ODSIIIE	SOLAD	Luna	Reprosil	Kinetex		Tukey's multiple comparisons test	Mean Diff.	95.00% CI of diff.	Below threshold?	Summary	Adjusted P Value
m/z	Mean	SD	N	Mean	SD	N	Mean	SD	N	Mean	SD	N	Mean	SD	N	Mean	SD	N	Mean	SD	N	Mean	SD	N	Mean	SD	N		722.33	232000000	2.75478e+08	2.21667e+08	555500000	1.49667e+08		ODSIII vs. Solad	0.243	-0.3263 to 0.8123	No	ns	0.6385
722.33	3.38	0.330454	3	2.68	0.682349	3	2.26	0.192873	3	2.92	0.183303	3	2.4	0.216333	3	2.04	0.491121	3	2.3	0.600999	3	2.74	0.034641	3	3.46	0.277128	3		653.36	5.93444e+08	3.78322e+08	294000000	574500000	132000000		ODSIII vs. Luna	0.2447	-0.3247 to 0.8140	No	ns	0.633
653.36	2.34	0.476235	3	1.92	0.274955	3	2.02	0.2498	3	2.36	0.434051	3	2.68	0.600999	3	2.8	0.484974	3	2.44	0.842852	3	2.98	0.544426	3	3.58	0.390384	3		547.32	96500000	1.10756e+08	9.64667e+07	160500000	2.54333e+07		ODSIII vs. Reprosil	-0.4953	-1.065 to 0.07399	No	ns	0.0967
547.32	3.96	0.24	3	3.76	0.283549	3	3.66	0.793725	3	2.4	0.06	3	2.84	1.24467	3	3.76	0.351568	3	3.46	0.557494	3	3.56	0.295973	3	5.32	0.192873	3		582.32	7.88222e+08	5.92744e+08	4.07333e+08	550500000	197000000		ODSIII vs. Kinetex	-0.9123	-1.482 to -0.3430	Yes	**	0.0026
582.32	2.62	0.2498	3	2.22	0.207846	3	2.46	0.207846	3	2.96	0.2498	3	3.04	1.01528	3	3.24	0.216333	3	3.42	0.42	3	4.84	0.150997	3	4.36	0.669029	3		954.464	2.18111e+07	1.57567e+07	6.20667e+06	25650000	3.81667e+06		Solad vs. Luna	0.001667	-0.5677 to 0.5710	No	ns	>0.9999
954.46	2.68	0.192873	3	2.16	0.3747	3	2.16	0.523068	3	2.68	0.425676	3	2.32	1.38694	3	2.7	0.991363	3	2.88	0.274955	3	3.62	0.421426	3	4.14	0.3	3		700.35	4.72778e+08	3.98322e+08	368000000	477500000	177000000		Solad vs. Reprosil	-0.7383	-1.308 to -0.1690	Yes	*	0.0111
700.35	2.7	0.06	3	2.58	0.42	3	2.7	0.572364	3	2.62	0.034641	3	2.88	0.3747	3	2.3	0.434051	3	2.62	0.454313	3	3.2	0.1249	3	3.28	0.3995	3		692.87	8.18111e+08	981000000	1.48667e+09	965500000	5.55333e+08		Solad vs. Kinetex	-1.155	-1.725 to -0.5860	Yes	***	0.0004
692.87	4.36	0.60696	3	3.9	0.42	3	4.12	0.570263	3	2.72	0.330454	3	2.18	0.454313	3	1.7	0.270555	3	1.38	0.103923	3	2.74	0.3995	3	2.46	0.751798	3		Sum	3.02287e+09	2.75238e+09	2.88034e+09	3309650000	1240250000		Luna vs. Reprosil	-0.74	-1.309 to -0.1707	Yes	*	0.011
Average FWHM (sec)	3.14857			2.74571			2.76857			2.66571			2.62			2.64857			2.64286			3.38286			3.8											Luna vs. Kinetex	-1.157	-1.726 to -0.5877	Yes	***	0.0004
Average replicates(sec)	2.88762									2.64476									2.64286			3.38286			3.8											Reprosil vs. Kinetex	-0.417	-0.9863 to 0.1523	No	ns	0.1894
Average Pc	200.487									218.805									218.962			171.283			152.59
Notes: Three independent ODSIIIE and three independent SOLAD columns were used for LC-MS/MS analysis.
