# Supplementary material for: Are Solid Particles Ready for Prime-Time Proteomics?
Source: Anal Chem. 2025 Aug 20;97(34):18681–8. doi: 10.1021/acs.analchem.5c03073 (PMC12409696; doi:10.1021/acs.analchem.5c03073)
Supplement: Supplementary file 4 [file ac5c03073_si_004.xlsx]

## Sheet: Sheet1
Intensities and peak widths (FWHM) of three peptides (Expi 293F) across increasing injection masses. Mean intensity and FWHM values and standard deviations (SD) from three independent LC-MS/MS analyses are presented. Separations: Evosep One LC, 5 cm ODS-IIIE and 4 cm Solad (150 µm ID) columns, Whisper Zoom 120/80. Detection: Q Exactive MS.
ODS-IIIE 150 µm ID x 5 cm L																							Solad 150 µm ID x 4 cm L
Z120																							Z120
INTENSITY												PEAK WIDTH											INTENSITY												PEAK WIDTH
m/z	611.79			472.77			756.06					m/z	611.79			472.77			756.06				m/z	611.79			472.77			756.06					m/z	611.79			472.77			756.06
Mass (ng)	Log10(Int)	SD	N	Log10(Int)	SD	N	Log10(Int)	SD	N			Mass (ng)	fwhm (s)	SD	N	fwhm (s)	SD	N	fwhm (s)	SD	N		Mass (ng)	Log10(Int)	SD	N	Log10(Int)	SD	N	Log10(Int)	SD	N			Mass (ng)	fwhm (s)	SD	N	fwhm (s)	SD	N	fwhm (s)	SD	N
0.25	7200000	1.90442e+06	3	1.07133e+07	848842	3	2.16667e+07	1.20139e+06	3			0.25	1.8	0.261534	3	2.16	0.12	3	1.24	0.034641	3		0.25	2.14333e+06	330807	3	3.84667e+06	542248	3	1599000	904374	3			0.25	1.74	0.216333	3	2.16	0.311769	3	1.3	0.537773	3
0.5	11500000	556776	3	2.45667e+07	1.07858e+06	3	3.99333e+07	9.7079e+06	3			0.5	1.98	0.06	3	1.88	0.069282	3	1.6	0.277128	3		0.5	6140000	1.13539e+06	3	11400000	1900000	3	3.07333e+06	1.09226e+06	3			0.5	1.36	0.173205	3	1.84	0.034641	3	1.34	0.351568	3
1	2.51333e+07	5.42709e+06	3	5.43333e+07	1.08002e+07	3	72300000	1.10014e+07	3			1	2.02	0.183303	3	2.02	0.210713	3	1.54	0.295973	3		1	12300000	1.9975e+06	3	2.32667e+07	5.31445e+06	3	7820000	2.43666e+06	3			1	1.62	0.274955	3	2.22	0.491121	3	1.08	0.12	3
5	1.01133e+08	1.10387e+07	3	1.94667e+08	4.93288e+06	3	3.89333e+08	8.05254e+07	3			5	1.8	0.18	3	2	0.0916515	3	1.34	0.0916515	3		5	6.80667e+07	3.40783e+06	3	105000000	1000000	3	4.32667e+07	1.50241e+07	3			5	1.62	0.06	3	2.2	0.138564	3	1.34	0.069282	3
12.5	2.97333e+08	3.95769e+07	3	4.68333e+08	4.40946e+07	3	6.47667e+08	8.14453e+06	3			12.5	1.88	0.1249	3	2.06	0.138564	3	1.48	0.034641	3		12.5	1.56667e+08	9.71253e+06	3	2.39667e+08	2.07926e+07	3	131000000	1000000	3			12.5	1.76	0.034641	3	2.28	0	3	1.54	0.1249	3
25	4.91667e+08	2.28108e+07	3	847000000	1.09618e+08	3	9.25333e+08	2.61598e+07	3			25	1.88	0.034641	3	2	0.1249	3	1.72	0.069282	3		25	3.32333e+08	1.60728e+07	3	460000000	1.57162e+07	3	2.38667e+08	2.35443e+07	3			25	1.68	0.18	3	2.08	0.034641	3	1.76	0.1249	3
50	7.11333e+08	3.05505e+06	3	1140000000	3.60555e+07	3	1.03833e+09	4.25245e+07	3			50	1.8	0.06	3	2.1	0	3	2.1	0.06	3		50	4.98667e+08	5.16172e+07	3	7.14333e+08	2.00333e+07	3	315000000	5.80259e+07	3			50	1.6	0.270555	3	2.26	0.0916515	3	2.5	0.192873	3
Z80																							Z80
INTENSITY												PEAK WIDTH											INTENSITY												PEAK WIDTH
m/z	611.79			472.77			756.06					m/z	611.79			472.77			756.06				m/z	611.79			472.77			756.06					m/z	611.79			472.77			756.06
Mass (ng)	Log10(Int)	SD	N	Log10(Int)	SD	N	Log10(Int)	SD	N			Mass (ng)	fwhm (s)	SD	N	fwhm (s)	SD	N	fwhm (s)	SD	N		Mass (ng)	Log10(Int)	SD	N	Log10(Int)	SD	N	Log10(Int)	SD	N			Mass (ng)	fwhm (s)	SD	N	fwhm (s)	SD	N	fwhm (s)	SD	N
0.25	4260000	675796	3	1.09333e+07	709460	3	2.11333e+07	3.35609e+06	3			0.25	2.26	0.277128	3	2.72	0.361663	3	2.08	0.277128	3		0.25	1.78667e+06	75718.8	3	3.09667e+06	292973	3	1.18467e+06	208387	3			0.25	2	0.183303	3	2.88	0.48	3	2.04	0.549909	3
0.5	7910000	752861	3	2.21333e+07	1.09697e+06	3	4.86333e+07	9.05336e+06	3			0.5	2.32	0.0916515	3	2.36	0.034641	3	1.72	0.0916515	3		0.5	4.00333e+06	924356	3	7.78333e+06	1.08316e+06	3	1460000	219317	3			0.5	2.06	0.069282	3	2.24	0.330454	3	2.48	0.173205	3
1	1.89333e+07	1.00664e+06	3	3.87667e+07	2.15484e+06	3	6.19333e+07	1.51447e+07	3			1	2.2	0.1249	3	2.58	0.12	3	2.16	0.158745	3		1	7.81333e+06	315013	3	15600000	1.41774e+06	3	2010000	804674	3			1	2.06	0.270555	3	2.66	0.173205	3	2.12	0.138564	3
5	82800000	5700000	3	1.55333e+08	2.08167e+06	3	337000000	2.498e+07	3			5	2.2	0.301993	3	2.52	0.06	3	2	0.069282	3		5	5.43667e+07	1.48399e+07	3	95600000	3.67853e+07	3	28300000	6.16523e+06	3			5	1.84	0.408412	3	2.18	0.647148	3	2.06	0.192873	3
12.5	2.38667e+08	1.60728e+07	3	4.07667e+08	4.11866e+07	3	5.27667e+08	1.32145e+08	3			12.5	2.4	0.103923	3	2.64	0.12	3	2.08	0.2498	3		12.5	1.27667e+08	9.45163e+06	3	1.85667e+08	8.96289e+06	3	60100000	2.37006e+07	3			12.5	2.14	0.183303	3	3	0.334066	3	2.58	0.626418	3
25	4.24667e+08	2.9023e+07	3	731000000	2.93087e+07	3	7.20667e+08	1.84481e+07	3			25	2.34	0.12	3	2.6	0.034641	3	2.58	0.207846	3		25	2.43667e+08	3.46458e+07	3	337000000	2.68887e+07	3	1.35667e+08	4.10163e+07	3			25	2.22	0.216333	3	3.2	0.270555	3	3.4	0.425676	3
50	6.98333e+08	3.62261e+07	3	1140000000	2.64575e+07	3	923000000	4.52106e+07	3			50	1.98	0.06	3	2.7	0.103923	3	3.36	0.216333	3		50	3.57333e+08	2.21886e+07	3	4.70333e+08	1.26623e+07	3	1.54333e+08	8.73689e+06	3			50	2.56	0.173205	3	4.02	0.12	3	4.4	0.341174	3
