# Supplementary material for: Are Solid Particles Ready for Prime-Time Proteomics?
Source: Anal Chem. 2025 Aug 20;97(34):18681–8. doi: 10.1021/acs.analchem.5c03073 (PMC12409696; doi:10.1021/acs.analchem.5c03073)
Supplement: Supplementary file 5 [file ac5c03073_si_005.xlsx]

## Sheet: Sheet1
Number of precursors and proteins identified by DIA LC-MS/MS of 20 ng Expi293F digest using nonporous (ODSIIIE, SOLAD), fully porous (Luna, Reprosil), and superficially porous (Kinetex) columns with Whisper Zoom 120 and Zoom 80 methods. Mean values and standard deviations (SD) from three independent LC-MS/MS analyses are presented. Statistical significance was assessed using one-way ANOVA followe…
IDs												Statistical Analysis
Zoom 120												Precursors Zoom 120							Proteins Zoom 120
Columns	ODSIIIE		SOLAD		Luna		Reprosil		Kinetex			Tukey's multiple comparisons test	Mean Diff.	95.00% CI of diff.	Below threshold?	Summary	Adjusted P Value		Tukey's multiple comparisons test	Mean Diff.	95.00% CI of diff.	Below threshold?	Summary	Adjusted P Value
	Precursors	Proteins	Precursors	Proteins	Precursors	Proteins	Precursors	Proteins	Precursors	Proteins		ODSIII vs. Solad	-1947	-3218 to -674.9	Yes	**	0.0036		ODSIII vs. Solad	-93	-257.9 to 71.86	No	ns	0.3963
Replicate 1	21692	3103	23024	3140	22535	2935	22641	2944	19752	2725		ODSIII vs. Luna	-1537	-2808 to -264.9	Yes	*	0.0173		ODSIII vs. Luna	94.67	-70.19 to 259.5	No	ns	0.3807
Replicate 2	21035	3042	22666	3056	22901	2967	23145	3024	20477	2780		ODSIII vs. Reprosil	-1733	-3005 to -461.3	Yes	**	0.008		ODSIII vs. Reprosil	59.67	-105.2 to 224.5	No	ns	0.7564
Replicate 3	20732	2966	23609	3194	22633	2925	22872	2964	18990	2615		ODSIII vs. Kinetex	1413	141.6 to 2685	Yes	*	0.0283		ODSIII vs. Kinetex	330.3	165.5 to 495.2	Yes	***	0.0005
Average	21153	3037	23099.7	3130	22689.7	2942.33	22886	2977.33	19739.7	2706.67		Solad vs. Luna	410	-861.7 to 1682	No	ns	0.8218		Solad vs. Luna	187.7	22.81 to 352.5	Yes	*	0.0247
SD	400.702	56.0417	388.678	56.7803	154.698	17.9134	205.995	33.9935	607.128	68.5971		Solad vs. Reprosil	213.7	-1058 to 1485	No	ns	0.9791		Solad vs. Reprosil	152.7	-12.19 to 317.5	No	ns	0.0729
												Solad vs. Kinetex	3360	2088 to 4632	Yes	****	<0.0001		Solad vs. Kinetex	423.3	258.5 to 588.2	Yes	****	<0.0001
												Luna vs. Reprosil	-196.3	-1468 to 1075	No	ns	0.9846		Luna vs. Reprosil	-35	-199.9 to 129.9	No	ns	0.9522
												Luna vs. Kinetex	2950	1678 to 4222	Yes	***	0.0001		Luna vs. Kinetex	235.7	70.81 to 400.5	Yes	**	0.0058
												Reprosil vs. Kinetex	3146	1875 to 4418	Yes	****	<0.0001		Reprosil vs. Kinetex	270.7	105.8 to 435.5	Yes	**	0.0022
IDs												Statistical Analysis
Zoom 80												Precursors Zoom 80							Proteins Zoom 80
Columns	ODSIIIE		SOLAD		Luna		Reprosil		Kinetex			Tukey's multiple comparisons test	Mean Diff.	95.00% CI of diff.	Below threshold?	Summary	Adjusted P Value		Tukey's multiple comparisons test	Mean Diff.	95.00% CI of diff.	Below threshold?	Summary	Adjusted P Value
	Precursors	Proteins	Precursors	Proteins	Precursors	Proteins	Precursors	Proteins	Precursors	Proteins		ODSIII vs. Solad	-2624	-3830 to -1418	Yes	***	0.0002		ODSIII vs. Solad	43	-78.11 to 164.1	No	ns	0.7683
Replicate 1	29652	3834	32131	3809	30050	3460	31074	3557	27488	3350		ODSIII vs. Luna	-19.33	-1225 to 1186	No	ns	>0.9999		ODSIII vs. Luna	396	274.9 to 517.1	Yes	****	<0.0001
Replicate 2	30547	3898	32754	3782	30402	3488	31778	3616	27501	3335		ODSIII vs. Reprosil	-1374	-2580 to -168.4	Yes	*	0.0245		ODSIII vs. Reprosil	277.7	156.6 to 398.8	Yes	***	0.0001
Replicate 3	30369	3910	33555	3922	30174	3506	31838	3636	27070	3297		ODSIII vs. Kinetex	2836	1631 to 4042	Yes	***	0.0001		ODSIII vs. Kinetex	553.3	432.2 to 674.4	Yes	****	<0.0001
Average	30189.3	3880.67	32813.3	3837.67	30208.7	3484.67	31563.3	3603	27353	3327.33		Solad vs. Luna	2605	1399 to 3810	Yes	***	0.0002		Solad vs. Luna	353	231.9 to 474.1	Yes	****	<0.0001
SD	386.839	33.36	582.858	60.6429	145.779	18.9268	346.877	33.5361	200.182	22.306		Solad vs. Reprosil	1250	44.35 to 2456	Yes	*	0.0414		Solad vs. Reprosil	234.7	113.6 to 355.8	Yes	***	0.0006
												Solad vs. Kinetex	5460	4255 to 6666	Yes	****	<0.0001		Solad vs. Kinetex	510.3	389.2 to 631.4	Yes	****	<0.0001
												Luna vs. Reprosil	-1355	-2560 to -149.0	Yes	*	0.0266		Luna vs. Reprosil	-118.3	-239.4 to 2.776	No	ns	0.0562
												Luna vs. Kinetex	2856	1650 to 4061	Yes	***	0.0001		Luna vs. Kinetex	157.3	36.22 to 278.4	Yes	*	0.011
												Reprosil vs. Kinetex	4210	3005 to 5416	Yes	****	<0.0001		Reprosil vs. Kinetex	275.7	154.6 to 396.8	Yes	***	0.0002
